# Supplementary material for: Triacontanol Boosts Soybean Nodulation via GmHSP26-Mediated Antioxidant Enhancement
Source: Plants (Basel). 2026 May 21;15(10):1572. doi: 10.3390/plants15101572 (PMC13210726; doi:10.3390/plants15101572)
Supplement: Supplementary file 1 [file plants-15-01572-s001.zip › Table S1.xlsx]

## Sheet: Sheet1
Table S1 Transcriptome quality control analysis
Sample	Clean reads	GC Bases Ratio (%)	Q20 Bases Ratio (%)	Q30 Bases Ratio (%)
CK-1-1	41394414	0.4348	0.9829	0.9602
CK-1-2	43980712	0.4347	0.984	0.9612
CK-1-3	43885090	0.4354	0.9833	0.9596
CK-3-1	43320214	0.4338	0.982	0.9564
CK-3-2	37099632	0.4337	0.98	0.9504
CK-3-3	42139560	0.4344	0.9844	0.9626
CK-5-1	40831504	0.4353	0.9843	0.9621
CK-5-2	36999442	0.4351	0.985	0.963
CK-5-3	46632860	0.4346	0.9839	0.9599
T-1-1	42722782	0.4352	0.9826	0.9571
T-1-2	36573078	0.4344	0.9842	0.9627
T-1-3	48066732	0.4339	0.9833	0.9599
T-3-1	47457070	0.4342	0.9847	0.963
T-3-2	36575504	0.4355	0.9839	0.9617
T-3-3	44530266	0.4336	0.9818	0.9565
T-5-1	36622178	0.436	0.9816	0.9554
T-5-2	45632814	0.435	0.9804	0.9533
T-5-3	47212516	0.4362	0.9828	0.9587
