# Supplementary material for: Triacontanol Boosts Soybean Nodulation via GmHSP26-Mediated Antioxidant Enhancement
Source: Plants (Basel). 2026 May 21;15(10):1572. doi: 10.3390/plants15101572 (PMC13210726; doi:10.3390/plants15101572)
Supplement: Supplementary file 1 [file plants-15-01572-s001.zip › Table S2.xlsx]

## Sheet: CytoscapeInput-nodes-yellow4-fi
Table S2 Yellow4 core gene screening (module-MM>0.9)
GeneID	module	All_kTotal	All_kWithin	module-MM	module-pvalue
Glyma.15G261200	yellow4	941.718287505261	65.8158768271136	0.974628016544346	7.97467515236111e-12
Glyma.07G027800	yellow4	1071.47769394479	68.0023040367885	0.968079119170474	4.9036879325696e-11
Glyma.10G006700	yellow4	692.179490499351	32.814792831298	0.966619158740964	6.9807600495996e-11
Glyma.04G042400	yellow4	663.212255900702	29.6578169046511	0.96099081884094	2.38528268302409e-10
Glyma.12G022500	yellow4	819.444140674201	59.7045809994801	0.958784119161077	3.67866660444948e-10
Glyma.08G165800	yellow4	629.273016738623	35.7827030811109	0.956990930722715	5.14267012849148e-10
Glyma.01G202000	yellow4	721.730533125353	61.4051199192232	0.95294704783239	1.04192553073951e-09
Glyma.13G326800	yellow4	833.539746321181	53.7460613160292	0.952514187510304	1.11958284849424e-09
Glyma.17G072400	yellow4	720.885714127652	55.4960460999186	0.950733679332127	1.49448612784864e-09
Glyma.15G107300	yellow4	1029.43086992679	67.6476386913341	0.943470731824433	4.38780178813409e-09
Glyma.09G285100	yellow4	696.842731607641	28.4029901701924	0.943300037120074	4.49248030332217e-09
Glyma.10G025000	yellow4	1174.64387886939	59.9592459568497	0.939351671121995	7.60166062677303e-09
Glyma.16G040100	yellow4	599.272546021886	37.6882956702325	0.936982201738053	1.0251298453314e-08
Glyma.18G136200	yellow4	732.580939488852	51.6559169501863	0.935831664338615	1.18043793214784e-08
Glyma.07G045500	yellow4	890.655440480177	61.5128786842598	0.933484752035262	1.56166709469011e-08
Glyma.07G134400	yellow4	678.024471393373	23.4042338069449	0.929221891717556	2.53211847684247e-08
Glyma.07G044300	yellow4	569.376320747312	33.6060457186102	0.926700501514584	3.32345764852987e-08
Glyma.17G103400	yellow4	883.575349425096	57.3439734162842	0.924057551685186	4.37497276541287e-08
Glyma.02G058000	yellow4	847.004592552292	51.3290703990419	0.92332463762362	4.7132784436989e-08
Glyma.10G145900	yellow4	606.999276019001	29.9929443727459	0.922968736233009	4.88557957382112e-08
Glyma.09G183800	yellow4	1043.78685950143	59.0390153415635	0.922740604221136	4.99887270319543e-08
Glyma.07G132300	yellow4	566.876906490317	34.8799848210257	0.922481934421863	5.1300795448798e-08
Glyma.16G031900	yellow4	695.493111847712	51.1440302442719	0.921599203100277	5.60057344093174e-08
Glyma.08G180800	yellow4	523.119316310477	30.9736648068708	0.921247031313047	5.79845788184235e-08
Glyma.04G052600	yellow4	484.661665183644	31.6040055561296	0.918094210226405	7.85758604278711e-08
Glyma.12G115800	yellow4	650.534930327984	52.4902543858149	0.916950260397236	8.74739833264654e-08
Glyma.05G169100	yellow4	589.604336436297	33.8361764846735	0.916256926311053	9.32811715157646e-08
Glyma.06G188900	yellow4	711.632235319605	27.0295549266173	0.915333398715198	1.01533062704381e-07
Glyma.10G008400	yellow4	833.54978046003	55.4970003488904	0.914824387691002	1.06345737646612e-07
Glyma.18G276800	yellow4	1159.24330189564	62.3823	0.91454062728573	1.0911345612088e-07
Glyma.02G000400	yellow4	1006.90018906361	51.9937645302831	0.91125255189983	1.46029598867294e-07
Glyma.03G202100	yellow4	476.805142812822	41.5212502266707	0.911233075050639	1.46276983707238e-07
Glyma.08G237150	yellow4	565.521985740587	23.3126958588984	0.909294872205623	1.72783689310874e-07
Glyma.07G139700	yellow4	480.57022888626	32.0269686380915	0.908243675335314	1.88825541272239e-07
Glyma.06G295700	yellow4	770.860497254742	53.6471240812235	0.906763819545358	2.13584804712118e-07
Glyma.07G066100	yellow4	756.828982061547	21.3305494216334	0.906690455752194	2.14882007162984e-07
Glyma.09G052000	yellow4	569.093005709823	27.9674083721386	0.90560586002697	2.34870164169964e-07
Glyma.08G226700	yellow4	636.678579123766	41.4501214515078	0.902888058696288	2.92164139584816e-07
Glyma.20G227300	yellow4	900.586054318087	47.6908326817586	0.902712104499232	2.96257065292579e-07
Glyma.10G092500	yellow4	913.419295974807	52.9516622286061	0.901234171105683	3.32637865296203e-07
Glyma.06G013400	yellow4	621.411249393934	31.5930031415725	0.901069525522683	3.36920076227947e-07
