# Supplementary material for: Triacontanol Boosts Soybean Nodulation via GmHSP26-Mediated Antioxidant Enhancement
Source: Plants (Basel). 2026 May 21;15(10):1572. doi: 10.3390/plants15101572 (PMC13210726; doi:10.3390/plants15101572)
Supplement: Supplementary file 1 [file plants-15-01572-s001.zip › Table S3.xlsx]

## Sheet: Sheet1
Table S3 Primers used in this experiment
Primer name	Primer sequence (5’-3’)
GmHSP26-F	ATGGCAGCTACTCAGGAAG
GmHSP26-R	TTTTGAAGCAGAAAGACTTTC
GmHSP26-UBI-F	ttgatgtgattacagtctagaATGGCAGCTACTCAGGAAGATGTG
GmHSP26-UBI-R	gttaattaacccgctggtaccTTTTGAAGCAGAAAGACTTTCATAGC
GmHSP26-BsF	ATATATGGTCTCGATTGTTCATTGATGATAAGATTGGTT
GmHSP26-F0	TGTTCATTGATGATAAGATTGGTTTTAGAGCTAGAAATAGC
GmHSP26-BsR	ATTATTGGTCTCGAAACGTGTTTGTTCACAATGAGCCAA
GmHSP26-R0	AACGTGTTTGTTCACAATGAGCCAATCTCTTAGTCGACTCTAC
GmHSP26-401-F	GGCAGCTACTCAGGAAGATG
GmHSP26-401-R	AAGAGCCTCATATGTTTCTTCAAC
GmHSP26-PS1300-F	CCAAATCGACTCTAGAAAGCTTATGGCAGCTACTCAGGAAGATGTG
GmHSP26-PS1300-R	CCACTAGTATTTAAATGTCGACGTTTTGAAGCAGAAAGACTTTCATAGC
PGmHSP26-F	CACCTCCCCATAGTTGTAAGG
PGmHSP26-R	TTAAGGGCAATCTGGACCCTG
pGmHSP26-1391-F	tgggcccggcgcgccaagcttCACCTCCCCATAGTTGTAAGG
pGmHSP26-1391-R	tcttagaattcccggggatccTTAAGGGCAATCTGGACCCTG
qGmHSP26-F	GGCTCGTTTCTGGTCCAAAT
qGmHSP26-R	GACTTCGTGCACAAAAGGGT
CYP2-F	CGGGACCAGTGTGCTTCTTCA
CYP2-R	CCCCTCCACTACAAAGGCTCG
